# Supplementary material for: Bioinformatical dissection of fission yeast DNA replication origins
Source: Open Biol. 2020 Jul 22;10(7):200052. doi: 10.1098/rsob.200052 (PMC7574548; doi:10.1098/rsob.200052)
Supplement: Supplementary Figure S2 [file rsob200052supp3.xlsx]

## Sheet: TableS1
Supplementary Table S1: Schizosaccharomyces pombe strains used in this study.
Strain	Genotype	Source
FY20933	h- cdc10-V50	NBRPa
KM79	h- cdc10-V50 mcm2+-9PK:kanMX	This work
KM81	h- cdc10-V50 orc4+-9PK:kanMX	This work
FY8155	h- cdc25-22 leu1-32	NBRPa
KM98	h- cdc10-V50 mcm2+-9PK:kanMX def1+(original):hphMX	This work
KM99	h- cdc10-V50 mcm2+-9PK:kanMX def1+(inverted):hphMX	This work
KM102	h- cdc10-V50 mcm2+-9PK:kanMX urg1+(original):hphMX	This work
KM103	h- cdc10-V50 mcm2+-9PK:kanMX urg1+(inverted):hphMX	This work
aFY20933 and FY8155 were obtained from the National Bio-Resource Project (NBRP) of the MEXT, Japan

## Sheet: TableS2
Supplementary Table S2: Statistics for high-throughput sequencing-based analysis.
Sample	Cell cycle	Genotype	Platform	Method	Read length (bp)	Read type	Total read number	Mapped read number	Mapping rate (%)	Mapping tool
Orc4-9PK, ChIP	G1 phase	h- cdc10-V50 orc4+-9PK:kanMX	Hiseq 2500	ChIP-seq	51	single-end	5437540	5025924	92.4301	bowtie2 version 2.1.0
Orc4-9PK, input	G1 phase	h- cdc10-V50 orc4+-9PK:kanMX	Hiseq 2500	ChIP-seq	51	single-end	6245472	6205292	99.3567	bowtie2 version 2.1.0
Mcm2-9PK, ChIP	G1 phase	h- cdc10-V50 mcm2+-9PK:kanMX	Hiseq 2500	ChIP-seq	51	single-end	31244102	29628162	94.828	bowtie2 version 2.1.0
Mcm2-9PK, input	G1 phase	h- cdc10-V50 mcm2+-9PK:kanMX	Hiseq 2500	ChIP-seq	51	single-end	34248334	34052910	99.4294	bowtie2 version 2.1.0
Genome DNA, S phase	early S phase	h- cdc25-22 leu1-32	Hiseq 2500	Genome sequencing	51	single-end	6333279	6220196	98.2145	bowtie2 version 2.1.0
Genome DNA, G2 phase	late G2 phase	h- cdc25-22 leu1-32	Hiseq 2500	Genome sequencing	51	single-end	5672715	5600122	98.7203	bowtie2 version 2.1.0

## Sheet: TableS3
Supplementary Table S3: Primer pairs used in ChIP-qPCR analysis.
Name	Target site	Forward sequence (5'-> 3')	Reverse sequence (5' -> 3')
I_1734	1734 kbp, chromosome 1	TCTGAACCATCATTCCGCTTTACTA	TAGACTGCTAATTTTACTGGCCCTT
I_1834	1834 kb, chromosome 1	CAGACATGAATCAGACATACCAGTT	ACTTGCTGCTAGAACAGATTTTTCA
I_2937	2937 kbp, chromosome 1	TAGCGCATCATACGGTACTAAAAGT	TGGTTTTCATATACTACTTGCATTGT
I_3919	3919 kbp, chromosome 1	CCATAGGATCTTGGTGAAGAAAGATTAGA	GCCATCTACCTACAAAGATGTCTGCTTAT
I_3952	3952 kbp, chromosome 1	TCGTAGGATCCTTGTACACTTGAATTTCT	AGGTAGATGATCGTACAAACGGCTACTAC
II_235	235 kbp, chromosome 2	AATTTAATTATACCATGCCGGAAACTACC	TCAACTCTCAAAAGTTCTGAATGGTGTAG
II_569	569 kbp, chromosome 2	TGGACTCTTCACAAGAAGAGAGTAT	TAAGTCACCATTTTTGGCAATTCAA
II_823	823 kbp, chromosome 2	CTTTCAGGAAATGTTTGGCGTTTAT	TTCGTCAAATTGAGCTATCATAAGAA
II_2580	2580 kbp, chromosome 2	CAGTCGCTAAAATAAGTAAAGCCTTCAAA	CATGCTCAATTGTGTCAAATACCCTAATA
II_3161	3161 kbp, chromosome 2	GCATCGTTTAAAGGGAAAAGTTATGC	TTAAGCGGGTAGGTATCAACCATAG
III_253	253 kbp, chromosome 3	TAGCCAGTCATTACGTTATACGCTT	ACCCAATGTACAACTAAAAGGAACA
III_820	820 kbp, chromosome 3	AATTTGGGTCAGTTTGAAAAGGTGT	ACCGATTATATTGAATACTGGAAGCA
III_1968	1968 kbp, chromosome 3	ACTGTTAAAAAGCCTTGATTATTGAACCA	ATCAGTATTTGTCAAAGTCTTCGAGTAGC

## Sheet: TableS4
Supplementary Table S4: sequence of poly(dA) motifs detected at each OM site (within +/- 250 bp of Orc4 peak summit)
Each of the indicated sequence (or its complementary one) matches either or both of the consensus sequences in Fig. 2a
OM site ID	chr	Orc4 peak summit coordinate	motif (#1)	motif (#2)	motif (#3)	motif (#4)	motif (#5)	motif (#6)	motif (#7)	motif (#8)
1	chr1	35626	AAAATAAAAAAAAAAAATAAAAAAAACAAT
2	chr1	38686	TTTTTTTTTATTTTTATTTTTATTTTTA
3	chr1	44586	AGATTTTTTTTTTTT	TTTATTTTTATTTTATTTTTATTTTTC
4	chr1	62036	CAAAAAAAAATAAATATCA
5	chr1	69806
6	chr1	71296
7	chr1	72996
8	chr1	79146	TTATTAATATTTTTC	TTAGATATTTTTTTA	TTATAATTTTTTTTC
9	chr1	85376	ATTAATTAAATAAAT	TTTTTTATTCATTTTTTAA
10	chr1	86266
11	chr1	199326	TAAAAAAAATTAAAAAAT
12	chr1	243996	AAAAAAATAAAAAACC	AAATAATAAATAAAA
13	chr1	294436	TACTTTATTTTATTTTTTTTATAA
14	chr1	326136	TTATTTGATTAATTTATTTT
15	chr1	364806	TTTCTTTTCTTTTTTTATTTTTTTTTATTTTTTAA	AAATAATAAATAAAG
16	chr1	464036	CAAAAAAAAAAAAAATCGATAAATAAAT
17	chr1	473486	TTTGTTTTTTTTTTTTTTTTTTTTTTTTTTTTAATA	TTTTTATTTTTTTTAATA
18	chr1	562716	TTAATTAATTATTTT	AATAAATTAATAAAA	TTATTCAATTATTTTATAATTTTTTTTTTTTTTTTTTTTTTTTTACA
19	chr1	650116	CAAAAAAAAAAAAAAAAAAAAATAGTTAAAT	AAAAAATAGATAAATAATT
20	chr1	714786	AATAAAGAAATAAAATAAAAAATAGAT	AATAACTAAATTAAAAAAATATAAATACAT	TAAAAATAAATAAATATAAAAATATAAAGAAAAAGAAAAAAATTAAAA	ATGAAAAAAATAAAT
21	chr1	765396	AAAAAAATAAATAAATTAAA	TTTAAAAAAATAAAAAATT	AACAAGTAAATAAATAAATAAATAAATAAAA	TTACTTTTTTTTCTT	TTCTTTTTATATTTC	TTATTCATTTAATTC	TCATATATTTATTTTTATTTTTATTTC	ATTTTTTTTTTTTTTTTTTTTTTTTTAAA
22	chr1	876236	TTATTTATTGTTTTC
23	chr1	902256	AAAAAAATAAATAAATAAAATAAAAAATGAAG
24	chr1	965356	ACAAAAAAAAAAAAAAAAAAAAACGAT	TTAGTTTATTTTTTTA
25	chr1	1027496	TTTTTTATTTTTTTTTGGG	AATAAATTAATTAAA	TTAATTTTATTTTTTG	TTAGTTATTTATTTC	TAAAAAAAAAAAAAAAAAAAAAAAAAAAAAAAAAGAAACC
26	chr1	1079626	AAAAAGTAAATAAAT	AAAAAAAACAAAAAAATAAAAAAGAAAGAAAGAAAAGAAGAAAAAAAG	TAAAAAAAAAAAAAAAAAAACAATACAA	TAAAATAAAATAAAA	TTATTATTTTTTTTA	AAAAAAAAGCAAAAC
27	chr1	1083806	AAAAAAAATAAAAAAATAAATAAATGCAT	TTCTTTTGTTTTTTTTTTTGG
28	chr1	1090176	AAAAAAAAAGTAAAAATAAAG
29	chr1	1095876
30	chr1	1190996
31	chr1	1196316	TTTTTTTTTTATTTGTA
32	chr1	1255176	TGCTTTTTTTTTTTTTACA	CAAAAAAAAGTAAATAAAATAAAATTAATAAAT
33	chr1	1274916	GTATTTTTTTTTTTATTAA
34	chr1	1443366	TTATTTTATTTTTTATATGTTTATTTTTATTTTTATTTTTTTATTTTTTTTCTAT	GAATTTATTTTTTTATTTTTTTTTGTG
35	chr1	1476606	TTTGTTTTGTTTTTC	AATAAAAAAAGAAATAAATAAATTTAG	AAAAATTAAATAAATAAAAAATA
36	chr1	1509066	TTAAAAAAAAGAAAA	TTATTTTATTTATTTATTTTTTTTA	CTATTTACTTTTTTTTTTTTTATTTAA
37	chr1	1573456	TTTTTATTTTTTTTTTATTTTTTTTATTTGTTC	TTTTTTTATTTATTTA	ATATTTATTTACTTATTCA	ACAAAAAAAAAAAAGACAAAAT
38	chr1	1599256	AAAAAAAAAGTAAATAAATAGAT	AAAGAAAAAAAAAACAGAAAT	AAGTAAAAAAAAAAAAAAAAAAAAATAGAAAATAAAA
39	chr1	1666326	TTTTCTTTTCTTTTTTTTC	TTTTTTATTAATTTATTTATTTATTTATTTTCTAT	TTATATTATTTTTTA
40	chr1	1707906
41	chr1	1734076	TTTTTTAATTTTTTA	TTATTTATTTTATTG
42	chr1	1827686	TTTAAAAAAATAAAAATAAAAAC	AAAAAAAAACTAAAAG
43	chr1	1834196	ATTATTTTTTTTTTCATTTA	ATATTTATTTTTTTAAATG
44	chr1	1894456	AAAAAAAAAAAATAGCG
45	chr1	1953686	TTTTTTTTTATTTTTTCTTTTTTATTTATTTATTTG	TAAAATTAAATAAAA	TTATTCATTTAATTAATTATTTA
46	chr1	1974666	ATATATATTTTTTTT	TTTTGCTTTTTTTTC
47	chr1	2042056	TAAAAAAAAAAAAAAAAAAAAAAAAAAAAAAAAAGCC
48	chr1	2095926	AAAAACCAAATAAAA	ACTAATTAAATAAATAATTAATT	TAAAAAAAAAAAAAAAAATTT
49	chr1	2139996	TTAGTTTTTTTTTTTTGGTA	TTAATAATTTATTTG
50	chr1	2193936	ATAAAAAGAATAAAA	ATGAAATAAATAAATATATACAG	AAAAAATAACAAAAC
51	chr1	2227886	CCTTTTTTTTTTTTTTTAAA	ATAAAAAAAAAAAAAAAAAAAATACAC
52	chr1	2249686
53	chr1	2280186	ATTAAACAAAGAAATAAAAGAATAAAGAAATAACGAAAT
54	chr1	2304186	TAATTTATTTATTTTATTTTTTTTGCTTTTTTC
55	chr1	2339346	ATATTTATTGTTTTC	AAATAAAAAAAATAAATAAAAAG	TTAATTATTTTCTTC
56	chr1	2398796	TTATGAATTTTTTTG
57	chr1	2405656	TTTAATTTTTTTTTATT	TTATTATTATTTTTTTTC
58	chr1	2438596	TAAACAAAAAAAAAATTTAAT	GAAAAAAAAATACAATAAAA
59	chr1	2489646	AATAAAAAAATAAAC
60	chr1	2525226	TTTTTTTTTTGCTTTA	TTGTTTTTATTTTTTTTTTTATTTTCA	TAAAAAAAAAAAAAAAAAAAGATAATA
61	chr1	2578126	AAAAAAATAATAATTAAAA	TTAAAAAAAAAAAAAAAAAAAAAGAATC	TGTTTTTATTTTTTTGTC
62	chr1	2642786	ATATTTATTTATTTTTTATGTTT
63	chr1	2662916	GAGAAAAAAAAAAAT	TTATTTATTTATTTTGTTATTTT
64	chr1	2719366	GAAAAATAAAGAAAGAAAG	TTCTTTTTTTATTTTTTTTCTAT	TAATTTTTTTCTTTTTTTTTTTGATTTTTTTTG	TTTATTTTTATTTTTC
65	chr1	2761466	GTATTTATTTATTTATTTTTTTTGCTC	AACAAATAGATAAATAAAA	AAAAAAAAAAAATAAATCAAAT
66	chr1	2803456	TTTAAAAAAATAAATTGAT
67	chr1	2882756	AAAAATAAAATAAAAT	TTATTTTTATGTTTC	TTATTTATTTTTATT	TTATTTATTTCTTTATTTGTTTTTTTAATTG	AAATAGAAAAAAAAG
68	chr1	2959706	CTTTTTATTTATTTATTTTATTTATTATTATTTTTTTATTTTTTTAA	ATTTTTTTTTTTTTTTTTTTTTTTTTTTTTTAATTG	TTATTTTATTTTATA
69	chr1	3009896	ATATTTATTTTATTTTATTTTTAA
70	chr1	3022386	TTATTTATCTATTTTTTCTTTTT	TTTTATTTTTTTATTTATATTTATTGATTTAATTA	TTATTATTTTTTTTTTTTGG
71	chr1	3059766	AAAACATAAATAAAC	AAATAAAAAATAAATAAAAAAATAAATTGAA
72	chr1	3158356	TTTATTTTTATTTTTTTTCATTTTTATTTGATTTTTTTTCATTTATTTA
73	chr1	3184416	TAAAAAAAAAAAAAAAAAAAAATTG	AAGAAAAAGAAAAAG	AAAAAATAAAAAAACAC
74	chr1	3245896	AAAAAATAATTAAAA
75	chr1	3269906
76	chr1	3320666	TTATTTGTTTATTTATTTATTTTTTTTTTTTTTAATTA
77	chr1	3404766	AAAATAATAATAAAA	TTATTCTTTATTTTC	TTCTTTTTTTTTTTTTTTTTCGC	TTTATTCTTTTTTTTTTTTTTTTTTTTTTTAATA
78	chr1	3410106	TTTTTTATTTATTTACTTA	TTATGTATTTTATTTTATTTTTTTC	TTATTATATTTTTTTAATTTTAAATTTTTTTTTTTTTTTGTTCC
79	chr1	3497946	TCATTTATTTATTTATTTATTTTTTTTAATT	TTTAATTTTTTTTTTCT
80	chr1	3548786	GTTTTTTTTTTTTTTTTTTTTTTTTTTTTTTTTTTGAA	AAAAAATAAATAAATAAATAACA	TTATATTTTTTGTTG	ACAAGAAAAATAAAG	AGAAAAAAAAAAAAAGAAAAAAAAAAAAAGAATTAAAAAGAAAAGAAAAT
81	chr1	3576546	AAGAAGAAAAAAAAAATAAAAAAGAAATTAAAAAATAAAAATTAAAATAATAAAGAAAATAAAA	AAAATAAAAAATAATG	TTATTTCCTTTTTTATACTTTTTTTTTTTTTTTTTTCCA
82	chr1	3634776	ATATTTTTTTTTTTTTTTTTTTTTTTTTTTTTTTTTAGG	TTTTATTTTATTTTATT
83	chr1	3700426	TAAAAAAAAAAAAAAAAAAAAAAAAAGTT
84	chr1	3736426	AACATAAAAATAAAAAAAAAGCAAAAT	ATTAAAAAGATAAAA
85	chr1	3840436	ATATAAAAAATAAAAAAAGAAAT	AATAAATAAATATATAAAA
86	chr1	3852346	TTATTTATTTATTTGTATA
87	chr1	3876306
88	chr1	3878026	ACAAAAAAAATAAAAAAACAAT	AAAAAATAAAAGAAGAAAAAAATAAAGTAAAA	TAAAATAAAATAAAATAAAAAC
89	chr1	3897526	TTATTGCTTTTTTTC
90	chr1	3952766	TTATTTTTTTAATGA	TTATTTTTTAATTTC	TAATTTATTTGTTTG	TGATTTTTTTTTTTTTTAAA
91	chr1	3992146	AAAAAAAAAATTAAAAT	AAAGAAAAGAAAAAAAAGAG	CAAAGAAAAATAAAAAAAGAAACAAAAG	AGAAAAAAAAAAAAAAAAAAAAAAAAACCAATAAAA
92	chr1	3995346	AAAATAAAAATAAATATAGATAAAAAAAAAAAATATATATAT	AAAATAAAAAAAAAAATAAAAAAAAAATAAAAGAAAAT
93	chr1	4019036	ATATTTTTTTTTTTTTAAA	TTATTTACATATTTT
94	chr1	4071626	AAAATAAAAATAAAT	TTATTTTATTATTTATTTTTTTTTTAA
95	chr1	4088096	TTATTTATTTAATTT	AACAGAAAAAAAAAAG
96	chr1	4185016	TCATTTTTTTTCTTTACTAATTTATTTTTCTTTTTTTTTAA	TTTAATTTTTTTTTTTA
97	chr1	4254126
98	chr1	4274636	TTTTTTGTTTTTTTGTA	ATTAAAGAAAAAAAAGAAAC	AAAAATAAAAAAAAATT	AGAAATAAAAAAAAAATAAAATAAAATAAAA
99	chr1	4325816	AAAAAAAAAATAATAATA	TTATTTATTTATGAA	CAAAAATAAATAAATAAATTATA
100	chr1	4414646	ATTAAAAAAAAAAAAAAAAAAAAAAAAAAAAACTC	AAAAATAAAAGAAAAT
101	chr1	4438606	AAAAAATTAAAAAATTAAATAAAAAATAAAGAAAT
102	chr1	4483706	TTTTTATTTTTTTTTCTA
103	chr1	4533256	TTTTTTATTTATTTAATTTATTG	TCATTGATTTTTTTTGTTA	CTTTTTTTTTTTTTTTTTTTGAA
104	chr1	4604636	TTATTTTTATTTTTG	TTATTTATTTATTAATTTATTTTCTTTTTTTTTTTTTTTTTTTTTTTTTTTGGA
105	chr1	4652656	TCAGTTATTTTTTTTTTTATTTTTTTAA
106	chr1	4706386	AAAAAAAAAAATAAATAAATACCT
107	chr1	4739336	AATAAATGAATAAAA
108	chr1	4778866	ATAATAAAAAAAAATATATATAT	AAATAAAAAAAAAATC
109	chr1	4852666
110	chr1	4916286
111	chr1	4963046	ATTTAAAAAATAAAATAGAA	AACAATAAAATAAAAAATAATG	ATAAAAATAAAAAAGAAAAT
112	chr1	5024656	TTATTTTATTTTTTTAAATC	TTTAAAAAAATAAATAATA
113	chr1	5045456	TTGTTTTTTTTTTTTTCCTTTTTTTATTA
114	chr1	5096546	TCTTTTTTTTTTATG	TAAGTTTTTTTTTTTTTTTTTTTTTTTTTTTGTTTTCC	AAAGAAAAAATAAAAT	CAAATAAAAATAAAA
115	chr1	5155656	CAAAAAAAAAAAAAAAAAAAAGTT	AAATAAAAAATAAAAAAAATT	AAAAATAAAATAAATAAAA
116	chr1	5177736	ATTTTTTTTTTTTTTTTTTTTTTTTTTTTTTTTTTACTTA
117	chr1	5233496
118	chr1	5270776	TGATGTATTTTTTTTTTTATATG	TTTTTGATTTATTTT
119	chr1	5321776	TTTCTTTTTTTTTTTTTTTAAA	TTATTTTATTTATTTTTAAC	TTTTTTTATTTTTTTTCTTATTTTATTTAATTTATTTATTCATTAC	TTATTAATTTTTTTTTTTTTAAAACAAAGAAAGAAAG	AAGAATAAAATAAAC
120	chr1	5392846	TTTCTTTTGTTTTTA	TAAGTTATTTATTTTTTAAAAAAAATAATAAAT
121	chr1	5448566	TTATTCAATTATTTA	TTATTTTTTATTATT
122	chr1	5476126	TTCTTTGTTTATTTG	GAAACAAAAATAAATAAATAAACAAGA
123	chr1	5497756	TTTTTTTATTTTTTTAC
124	chr1	5501236	TGATTTGTTTTTTTA
125	chr1	5504006
126	chr1	5521086	TTTTCTTTTTTTTTAA	AATAAATAATTACAT	AAAGAAAAAAGAAAT
127	chr1	5524906
128	chr1	5526316	AAAAAATAACTCAAT	TTTTTTTCTTTTTTGA	GTATTTCTTTATTTG
129	chr1	5529026	TTTATTTATTTTTTTTTTTTTTAAA
130	chr1	5532626	AACAAAAAGAAAAAAGAAG	TTTTTTAGTTATTTA
131	chr1	5536706
132	chr1	5539916	AAAAAATAAATAAATAAATAAAGAGAA
133	chr1	5544966
134	chr1	5547736	TCCTTTATTTAATTT
135	chr1	5550666	TTATTTATTTATTCTTTTT
136	chr2	43376
137	chr2	44526	TTATTGATTTAATTA	ATATTTATTTATTTTTATC	AATAATAAAAAAAAAAC
138	chr2	53696
139	chr2	66956	TAAAAAAAAACAAAAACC
140	chr2	74756	TTTTTTTTTTATTTTATA
141	chr2	89986	AAAAAAAAATTATAA	CGAAAATAAATAAAAAGAA
142	chr2	110806	TTTTGTTTTTTTGTC	AAAAAAATAAAAAAAAATAAAAAAAAAAATAAAAACAG
143	chr2	141226
144	chr2	151336	AATAACCAAATAAAT	TTATTTTTATTTTTA
145	chr2	201116	ATATTATTTTTTTTTTTTTTTCCTG	TTATTTATTTTATTTTATT	TTATTTTATTTTATT	CTTTTTATTTTTTTATTTTTATTTTTCTTTA	TTATATATTTTTTTTTTGC
146	chr2	203546	GTATTTACTTATTTATTTATATTTTTTTTTG
147	chr2	258156
148	chr2	277586	TCATTTTTTTATTTTTTATTTTTTTTGGTG	AAAAAACAAAAATAC
149	chr2	315396	TAAAAATAATTAAAA	AAAAAAGAGATAAAT	AAAAAATAAATATAT
150	chr2	325486	AAAAAAAAAAATAAATAAATAAATAAAATAAATCAAA	AGAAAATAAATTAAATAAAA
151	chr2	332506	TTCTTCTTTTTATTC	TTTTTTTTCTTATTTTATTTATTTATTTATTAATTTTTTAT
152	chr2	453396	AAAAAATATTTAAAAAAAATAATTAATC	AAATAATAAGTAAATAAATAAAA
153	chr2	519916	TTATTTATTTATATATATATTTTTTTT	TTTATTTTTATTTTTTATTTTTTTAATTT	AAAAATAAGACAAAT	AAAAAAAAATTAAAAT	TTTAAATAAATAAATAAAA
154	chr2	569826	AATAAAAAAATAAAATAAAAATAAAAAGAAGAAAA
155	chr2	602806	AAAAATAAAAATAAATAAAA	CTCTTTTATTTTTTA
156	chr2	636686	TCATTTATTTGTTTG
157	chr2	674056	ATAAAATAAATCAAAAAGAATAAAGAAAAAAATAAAATAAAATAAAAAATAAAAAAATG	AGTAAATAAAAAAAAAAAAAAAATTAAAAAAAAAAATTTAAT
158	chr2	745466
159	chr2	823816	AGAAAAAAAATAAGA
160	chr2	891526	ATAAAAAATATAAATAATA	AAAAAAAAAGTAAAACAAAAGAAAAGAAAAAAAC
161	chr2	948986	TTATAGATTTATTTTATTTTTTTTTATTTTTTTTTTAATTTTTTTTTTAC	AAAAAAAAAAAATAAAAAATAAATAAAAAATAAAATTAAATAAAG
162	chr2	957056	ATATTCATTTATTTATTTTTTTTATTTTGTTG
163	chr2	1079776	TTATTTATTTATTCG	AAAAAATTAATGAAA	AATAAAAAAAAAAAATT
164	chr2	1105406	AATAAAAATAAAAATAATT
165	chr2	1141706	TTATTTAATTTTTATATTTTTTTC
166	chr2	1156006	AATAAATAAAAAAATAAATAATG	AAAACAAAAATATAT
167	chr2	1243916	AAAAAATAAATAAATATAATATAAAAAATAAAACGAAC	TTTTCTTATTTTTTA	AAAAGAAAAAAATAAGC
168	chr2	1255026	TAATTTTTATTTTTTTTTTTAA
169	chr2	1264926	CTTTTTTTTTTTTTTTTTTTTTTTTGGA	AAAAAAAATATATATAT	TTTTTTATTTTTTTTATTTTTTCA	TTCTTTTTATAATTTAATTTTTTTTGTA
170	chr2	1266366	TCATTTTTTGTTTTATTTG	TTAAAAAAAAAAAAAAAGAATTAAAT	TTTTTTATTTATTTATTTATTTATTTTTTTTATTA	TACTTTATTTATTTACTTT	CTATTTATTTATTTTTTATTTTTTATTTTTATTTTCATTTATTTTTTACTTTT
171	chr2	1268356	TTTCTTTTTCTTTTTTTTCG
172	chr2	1277476	TTTTTCTTTTTTTTTAA	AGTTTTTTTTTTTTTTTTTTTTTTTTTTTTTAATA
173	chr2	1308896	TTTTCCTTTTTTTTTTTTTAATTA
174	chr2	1312226	TTATTTTTTTTTTTTTTAAA	TTTCTTTCTTTTTTTTTTTTTTTTTTTTTTGAA	TTTTTTTTATTTTTTATTCATTATTTTT
175	chr2	1389156	CTTTTTTTTTTTTTTTTTTTTTCTTTATA	AATAATAAAAAAAAT
176	chr2	1443376	TTTTTTTATTTTTTTATTAA	TTTATTTATTTTTTTATTTTTTTTTTGG
177	chr2	1456446	TAAATAAAAATAAAT	AAAAAAAAAATAAATAAATAAAAATTAAATAAAA	AAAAAATAAAATAAAAAT	CTATTTTTATTTTTG
178	chr2	1545606	TTATTTTTATTTTAATTTTATTTTTTACTTTATTTTATTTTATTTTATTTTATTTTTTC
179	chr2	1588966	TTATCATTTTTTTTTTTTA	GAAAAAGAAAAAAAAAAAAAAAAAAAAAAAAAATTT
180	chr2	1717036
181	chr2	1750136	AGCAAAAAAATAAACAAAC	AAAAGAAAAAGAAAAAAG	AAATAAAAAATAAAT	AAATCAAAAAAAAAAAAGAATAATC	TTTTTTCTTTTTTTTTTTCTTTTTCTCTTTTTTTTTATTTTTCTC
182	chr2	1778386	TTATTATTATTTTTT
183	chr2	1805316	TTACTCTTTTTTTTTTTTTTTTTTTTTTTTTTTTTTTGGC	ATTAAAAAAAAAAAT
184	chr2	1867796	AGCAAATAAAGAAATCAAAATAAATAAACAATT	AAAAAAAAAATACTA	TAATAATAAATAAAG	TTATTTTTTTTTTAC
185	chr2	1941526	TAATTTATTTTTTCT	TTATTTCTTTTTTTACTTT	TTTTTGTGTTTTTTTTTTTTTGTTCA	ATTTTTTTTTTTTTTTGCC
186	chr2	1952796	CTAAAAAAAAAAAACAAATAAATAAAAATAAAATAAAT	TTCTTTTTTTTATTTTCTTTATTTCTTTTTTTTTTTAATTTA	TTTTATTCTTTTTTTCT
187	chr2	2023086	AAGAAAAAAAAAAAAAAAAAAAAAAAAAGAAATT	TTATTATTTATTTTTTAA	TTAGTTTTTTTTTTTTTTTTTTTTTTTTTTTTGAA
188	chr2	2031826	TTTTTTTTGATTTTA
189	chr2	2052026	AAAAAGTAAATAATG	TTCTTTATTTTTTTTATTTTTTCA	AAAAAAATAAATAAATAAATAAATAAATAAAA
190	chr2	2069776	TTATTTAAATATTTA	AATAAATAGAAAAAAAATTAAAGAAAA
191	chr2	2104776	AAAAAAAAAAATAAATC	TTATTTATTTATTCA	CAAAAAAAAATAGAA	TTATTTTTTTTTTGTGTTTG
192	chr2	2117476	AAAATAAAAAAAAATAT
193	chr2	2129126	ATTTAAAAAAGAAAAAGAAAG
194	chr2	2132176	AAAAAATATATATAT	AAACTAAAAAAAAAAAAGTACAC
195	chr2	2137416	TAATTTTTTTTTTTA
196	chr2	2185786
197	chr2	2265406	ATAATTTTTTTTTTTTTTTATTTTTGTTGTTATTTATTTATTTTTAAT	ATTTTTTTTTATTTG	CTAAAAAAAAAAAAAATTATAT
198	chr2	2318716	ATTTTTTTTTTTTTTTTTTTTTTTTTAATA
199	chr2	2339536	AATAGATAATTAAAA	ACAAATTAAATAAAAAAAAAATAAGAAC	ATAAAATAAATTAAA
200	chr2	2410916	TTTTTGGTTTTTTTTATTTTTTTTTTGG	TTATGTATTCATTTT	TTATTTTTTTTATTTTCTA	TCATTTATTTATTTT
201	chr2	2443166	TTTTTTTAATTTTTTTG	CTATTTTTTTTTTTTTTTTTTTTTTTTTTTTTTTTTTTTACTG
202	chr2	2523576	CAACAAAAAAAAAAAAAAAAAAAAAAAAAAAAAGATGAAG
203	chr2	2552876	TTTTTTTTAGTTTTTTTTTTTTTTTTTTTTTTAATTTTG	ATATATATTTATTTTTATTTTATTATTTATTTTT
204	chr2	2581056	AAAAAAAATAAAAAATAAAATAAATAAATAATAAAAT
205	chr2	2593686	AATAATTAATTAAAT
206	chr2	2670936	ATTTTTTTTTTGTTATTTTTA
207	chr2	2738846	AAAGAAAAAAAAAATTTAAATAAATAAAATAAAGCAAA	TAAAATAAAATAAAATAAGAAAATAAAATAAATAAAA
208	chr2	2790806	TCAATTTTTTTTTTTACTTTC	TAATTTATTTATTTATTAATTTG
209	chr2	2798616	TTATTTTTTCTTTAG	TGTTTTTATTTTTTTTTACA	AAAAATATAATAAAT
210	chr2	2827706	AAAAAAAAAATAAATAAAAAAATAAATAAAATAAATAAAAACAA	AATTAAAAAAAAAAG	AAAAAAAAAAATAAATCAATAAATTAAA	AGAAATAAAAAAAATAACC
211	chr2	2828676	CTATTTATTTATTTTTTAA	TTATTATTTTTATTATTTATTTTC
212	chr2	2900786	AATGAATAAATAAATAAAATAAATTAAA	TACAAAAAAAAAAATATATTTATTTATATATATATTTT	AAATTTTTTTTTTTTTTTTTTTGAA
213	chr2	2939166	CTTTTTTTTTTTTTAAG
214	chr2	2986606
215	chr2	3008426	CAAAAGAAAAAAAAAATAAATTATC	AAAACAAAAAAAAAATAT	AAAAATAAAATAAAAT
216	chr2	3097836	TTGTTTTATTGTTTA	TTCTTTTTTTCTTTTTTAGTTAATTTTTTTTTTATTTTTTGA	AAAAAAAAATTAAAAAAAATTAAATAAAT
217	chr2	3153186	TTATTTTTTTCATTA
218	chr2	3175946	AGAAAATAAATAAATAATTTAAT	CTCTTTTTTTTTTTTTTTTTTTTTTTTTTTTAATA
219	chr2	3199606	TTTTTTTTTCTGTTA	TAAAAATAAATAAAAAAAT
220	chr2	3237596	ATAAACAAAATAAAA	TTTTTTTTTCTTTTTTATTTTA
221	chr2	3287456	AATCGATAAATAAAC
222	chr2	3380286	TTATTCTTTTTTTTTTTTTTTTTTTTTTATATTTATTATTTTC	TGTAAATAAATAAATTAATAGAT	TAATTTATTTATTTATTTT	TTATTTTATTTTATTTTTTTTTTATTTAC
223	chr2	3422126	AATTAAAAAAAAAAACAGAAAG	TTATTTATTTATTTACATATTTG	CAAAAAAAAATAAAATAAAAAATAAGA
224	chr2	3491236	TTATTTATTTTATTTTTTTTTTTTTAAA
225	chr2	3512936	AAAAAAAAAATAATT	TTATTCTCTTTTTTTTTTTTTTTTTTTTTAATTTTTA
226	chr2	3634876	TTTTTCTTTTTTTTTTTTTTTTTTTAATTTATTTCTTTT	AAAAAAGAAATAAAT
227	chr2	3659586	AATAAATAAAAAAAAATACAT
228	chr2	3681156	AAAAAAAAAATAGAATAAAT
229	chr2	3762626	ACAAAAAAAAAAAATTCAC	AATAAATTAACAAAA
230	chr2	3815126	TTCCTTTTTTTTTTTTTTTTTTTTTTTTTTACTC	ATATTTTTATTTTTA
231	chr2	3838956	TAAAAAAAAAAAAAAAAAAAAAAAAAAGAAATT
232	chr2	3938316	AAAAAAAAAATAGTT	AATAAATAATTCAAA	TTTTCTATTTTTTTTTTTAATTTTA
233	chr2	4019336	TTTTTTTATTATTTTTTGTA	TAATTTATTTTTTTTATTG
234	chr2	4029936	ATAATAAAAATAAAAAAT	TAAAAAATAATAAAT
235	chr2	4107256	TTATTTTATTTTATTTATGTTTTTTTTTTTG	GTTTTTTTTTTTTTTTTTTTTTTTTTTTTTAATTC
236	chr2	4139786
237	chr2	4202746	TTATTTATATATTTT
238	chr2	4226116	AAAAAAAAATTGAATAAATAAAT
239	chr2	4251736	ATAAAAAAAATAAATAGAA
240	chr2	4292266	TTAGATATTTTTTTT	TTATTTTTTTATATTTTTTTATC	TTTTTTTTTTTTATAC
241	chr2	4438996	AATAAAAAAATAAAATAAAAT
242	chr2	4440576	CTTTATTTTTTTTTTAC	TGTAAATAAATAAATAAATAAATAAATAAAAAATG
243	chr2	4451756
244	chr2	4468466	TTAATTATTTTTTTATTTTTTGG
245	chr2	4476936	AAAAAATCAATAATA
246	chr2	4490636
247	chr2	4494096	AAAATAAAAATAAAAATAAAAAAAAATC
248	chr2	4497146	TTGTTTTTTTTTTTTTTTTTTTTTTTTTAAA
249	chr2	4499476	AAAAAAAAAATGAAAAT
250	chr3	35136	TTTAATTTTTTTTTTAAAAAAAAAAAATACAAAC
251	chr3	76436	AAAAAAAAAATTAAAAAAATAATA
252	chr3	123296	ATTATATAAATAAATAATT	AATTAAGAAATAAAT	ATTAAAAAAAAAAAAAAAAAAAAN
253	chr3	207096	TTATTTTTTAATTTTTAATTTTTTTTTTGG	TAACAAAAAAAAAAT	AAAGAAATAATAAAT	AATTAAAAAAAAAAAAAATTGAAT	ATAAAATAAATCAAA	AGTAAAAAAAAAAAAAAAAAAAAAAAGAACC	ATAAAAAAAATATAT
254	chr3	231966	TTTATTTTATTTTTTAGTTTT	TTAATTGTTTTTTTTTTTGG	TTATTTTGTTTATTTATTTATTTTTAAA	TTAATATTTTTTTTTTTTTTTTCTCTTTTTC
255	chr3	286516	ATTGTTTTTTTTTTTTAA	TTATTTTTTTTATTG	TTACTTTTTTTTTTTTTTAAG	AAAAAAAAAAGAAATC	TAAAAAAAAAAAAAAAAAAAAACAACG	AAAAAAAAGAGAAAAAAAGAGAAAAAAT
256	chr3	369896
257	chr3	397656	TAATTTTTTTTATTTTTTTATTTTTTTGC	TTATTGTTTTTTTTTTTGA
258	chr3	505466	TTATTTTATTTTTATTTTTTTCTTATTTTTTTTG	TTTATTTTTATTTTAA	CATAAAAAAAAAAAAGATAAAAAAAT
259	chr3	518706	AAAAAAAATAAAAATAAATATAC	GCTTTTTTTTTTTTCTTTTTTGG
260	chr3	565386	CTATTTATTTAATTT	TCATTTATTTACTTGTTTG	AAATAAAAAAATAAATAGAAAATAAAAAAAATAAAATAAAAATAAAAT	ATTAAAAATATAAAAAATAAAA	ATAAAAAAAAAAAAAAATCAAAC
261	chr3	575226	TTATTTCATTATTTA	TCTCTTTTTTTTTTA
262	chr3	643146	TTATTTATTTATTGATATATTTATTTA
263	chr3	666266
264	chr3	719916	TAAAAAAAAAAAAAAAAATGT	TTATTTATTTATTTTTTTATTTTTTTATTTTTTTTTTTTAATTTC
265	chr3	763966	TTTATTTTATTTTTATTTTTATTATTA	TTATTTTATTTTATT	TTATTTATTTTCTTTTAATTTTTC	TTTGTTTGTTTTTTTGTTTTTTTTATTCTTTTGTTTTGTTTTTC
266	chr3	765416	TTTTTCTTTTTCTTTTTTTTTTCTTG	TTATATATTTATTGA	TCATTTTTTTTCTTT	TTATTTTATTATTTATTTTTTATTTATTTATTTTTTTCATTT	TTTTTTTTTCTTGTTC
267	chr3	821006	AAAAAATAAAATAAAT
268	chr3	853926	ATAAAATAAATAAATTAAT	AAACAAAAAATAAAAAAAAATAAAGTAAAA	AATAAATAAATTAATGAAT
269	chr3	936796	GTTTTTTTTTTTTTTTTTTTTTTTTTTAAA	ATTAAAAAAATAAAG	CATATATAAATAAAA
270	chr3	971606	AATACATATATAAATAAAA	TCATTTCTTTATTTT	AAAAATAGAATAAAGAAAT	AAAGAAATAATAAAT
271	chr3	985976	TTTTTTCTTTTTTTTTTTTTTTTTTTTTTTTTTTTTTTACA	GAAAATAAAAAAAATAT
272	chr3	1039326	TTATTTGTTTTTTCTTTTATTTA
273	chr3	1193766	TGTTTTTTTTTTTTTAAA
274	chr3	1252766	TGTTTTTTTTTTTTTTTTTTTTTTTTTTTTAATG	AAAAAATAAAAAAAATAAAT
275	chr3	1323026	TTATTTTTACTTTTATTTATTTTTTTTTTTTAATTA
276	chr3	1370706	AAAATATAAAAAAATAAGTAAATAAACAAAA
277	chr3	1395736	ACCAAAAAAAAAAAAAAAGAAAAAAAAAAGTGAAA
278	chr3	1410396	AAAAAGAAAAAATAT	AAGAAAAAAAAAAAAAATCAAAC
279	chr3	1416826	AATAAATAATTTAAC
280	chr3	1448576	TTATGTAATTATTTA	AAAAAAAAAAAATACTT	AAAGAAAAAAGAAAAATGAAA
281	chr3	1510816	TAAAAAAAAAAAAAAAAAAAAAAGGAAAAT
282	chr3	1531226	TCATTTAATTATTTTTTTA
283	chr3	1575946	TTATTGTTTTTTTTTTA	TCCTTTTTTTATTTCATTG	TTATTTTATTTTCTA	GTTTTTTTTTTTTTTTTTTTTTTTAATTTA
284	chr3	1594246	TTATTTTCATTTTTATTTATTTTATTTTTATTTTATTTTTTTAAATA	ATATTTATTTGTTTT	ATTTTTTTTTTTTTAATTTATTTT
285	chr3	1608656	AAAAAGGAAAAAAAG	AAAATAAAAAAAAAATT	AATAAATTAATAATA	CAAATAAAAATAAAGAAAATAAAATAAAAAAT
286	chr3	1684186	AAAAAAATAATAATAAATAAATAAGTATAT	ATTTTTTTTTTTTTTAAA	TCAATTTTTTTTTTTATTCA
287	chr3	1689536	AAATACAAAAAAAAT
288	chr3	1718816	AAATAAAAAATATAA	AAAAAAAAAAAATAAAAAAGG	AATAAAAAAATAAAATAAAAT
289	chr3	1722566	AAAAAATAGAAAAATAGAAAAAAAAATATATATAAAAAAATATAATAAAA
290	chr3	1723646	AGAAAAAAAAAGAAAAAAAGAAAAAGAAAAAGAAAAGAAAAATAAAC	TTATTATTTTTTTTCTTC
291	chr3	1753656	AAAAATAAAAATAAAAAAG	TTACTTCTTTTTTTTTTTTTTGAA
292	chr3	1822106	CAAAAAAAAAAAAAAAAAAAAAAGGAG	AAAAAAAATCAAAAT	AAAAAATAGCTAAAG
293	chr3	1844196	TTTTTTTTATTTTTTGA	AAAAAAAAGATAAAAAAAAAATTAAATAAAA	CATAAATAAATAAATAACA
294	chr3	1866866	TTATTAATTTTTTTT
295	chr3	1928886	TTGTTTTTTTTTTTTGA	ATTTTTATTTATTTTTTGC
296	chr3	1968456	TTTTTTTTTTGTTTAA
297	chr3	2035466	TTTTCTTTTTTTTTTTTTTTTGAA
298	chr3	2067536	TAAACAAAAATAAACATAAATTAAAAAATAAAAAAATAAAAAATC	AAACCAAAAAAAAAAAAATTTATTAAAAAAAAAAAAAAAAGACAAG
299	chr3	2107436	AAAAATTAAAAAAAT
300	chr3	2200826	AAATAAAAAATATAT
301	chr3	2276056	TTTTTTTTATTTTTTTTTAAT	TTATTTTTTTTCTTTC	CCTTTTTTTTTTTTTGAA
302	chr3	2308576	AAAGAAAAAGTAAAA	TTTATTTATTTTTTAC	TTTATTATTTTTTTTA
303	chr3	2382086
